# Supplementary material for: Self-Standing Pd-Based Nanostructures for Electrocatalytic CO Oxidation: Do Nanocatalyst Shape and Electrolyte pH Matter?
Source: Int J Mol Sci. 2023 Jul 23;24(14):11832. doi: 10.3390/ijms241411832 (PMC10380336; doi:10.3390/ijms241411832)
Supplement: Supplementary file 1 [file ijms-24-11832-s001.zip]

Archive with 1 entries (1 files):
- ijms-2438056-supplementary.pdf
